# Supplementary material for: Violence and Clinical Learning Environments in Medical Residencies
Source: Int J Environ Res Public Health. 2023 Sep 13;20(18):6754. doi: 10.3390/ijerph20186754 (PMC10531318; doi:10.3390/ijerph20186754)
Supplement: Supplementary file 1 [file ijerph-20-06754-s001.zip]

Archive with 1 entries (1 files):
- ijerph-2511259-supplementary.pdf
